# Supplementary material for: Euphorbiambuinzauensis, a new succulent species in Kenya from the Synadenium group in Euphorbiasect.Monadenium (Euphorbiaceae)
Source: PhytoKeys. 2021 Oct 11;183:21–35. doi: 10.3897/phytokeys.183.70285 (PMC8523493; doi:10.3897/phytokeys.183.70285)
Supplement: XML Treatment for Euphorbia mbuinzauensis [file phytokeys.183.70285-treatment1.xml]

<!DOCTYPE tp:taxon-treatment
  PUBLIC "-//TaxonX//DTD Taxonomic Treatment Publishing DTD v0 20100105//EN" "tax-treatment-NSO.dtd">
<tp:taxon-treatment xmlns:tp="http://www.plazi.org/taxpub"><tp:treatment-meta><kwd-group><label>Taxon classification</label><kwd><named-content xmlns:xlink="http://www.w3.org/1999/xlink" content-type="kingdom">Plantae</named-content></kwd><kwd><named-content xmlns:xlink="http://www.w3.org/1999/xlink" content-type="order">Malpighiales</named-content></kwd><kwd><named-content xmlns:xlink="http://www.w3.org/1999/xlink" content-type="family">Euphorbiaceae</named-content></kwd></kwd-group><mixed-citation publication-type="journal"><person-group><name><surname>Wei</surname><given-names>Neng</given-names></name><name><surname>Mutie</surname><given-names>Fredrick Munyao</given-names></name><name><surname>Mwachala</surname><given-names>Geoffrey</given-names></name><name><surname>Grace</surname><given-names>Olwen M.</given-names></name><name><surname>Hu</surname><given-names>Guang-Wan</given-names></name><name><surname>Wang</surname><given-names>Qing-Feng</given-names></name></person-group><article-title><italic><tp:taxon-name><tp:taxon-name-part taxon-name-part-type="genus" reg="Euphorbia">Euphorbia</tp:taxon-name-part><tp:taxon-name-part taxon-name-part-type="species" reg="mbuinzauensis">mbuinzauensis</tp:taxon-name-part></tp:taxon-name></italic>, a new succulent species in Kenya from the <italic><tp:taxon-name><tp:taxon-name-part taxon-name-part-type="genus" reg="Synadenium">Synadenium</tp:taxon-name-part></tp:taxon-name></italic> group in <tp:taxon-name><tp:taxon-name-part taxon-name-part-type="genus" reg="Euphorbia">Euphorbia</tp:taxon-name-part><tp:taxon-name-part taxon-name-part-type="infraspecific-rank">sect.</tp:taxon-name-part><tp:taxon-name-part taxon-name-part-type="section" reg="Monadenium">Monadenium</tp:taxon-name-part></tp:taxon-name> (<tp:taxon-name><tp:taxon-name-part taxon-name-part-type="family">Euphorbiaceae</tp:taxon-name-part></tp:taxon-name>)</article-title><source>PhytoKeys</source><day>11</day><month>10</month><year>2021</year><volume>183</volume><fpage>21</fpage><lpage>35</lpage><pub-id pub-id-type="doi">10.3897/phytokeys.183.70285</pub-id></mixed-citation></tp:treatment-meta><tp:nomenclature><tp:taxon-name>
              <object-id xmlns:xlink="http://www.w3.org/1999/xlink" content-type="arpha" xlink:type="simple">1EA02345-886A-56E8-920D-05ABDF9806C2</object-id>
              <tp:taxon-name-part taxon-name-part-type="genus" reg="Euphorbia">Euphorbia</tp:taxon-name-part>
              <tp:taxon-name-part taxon-name-part-type="species" reg="mbuinzauensis">mbuinzauensis</tp:taxon-name-part>
              <object-id xmlns:xlink="http://www.w3.org/1999/xlink" content-type="ipni" xlink:type="simple">urn:lsid:ipni.org:names:77220553-1</object-id>
            </tp:taxon-name><tp:taxon-authority>N. Wei, Mwachala, G.W. Hu &amp; Q.F. Wang</tp:taxon-authority><tp:taxon-status xmlns:xlink="http://www.w3.org/1999/xlink" xlink:type="simple">sp. nov.</tp:taxon-status><xref ref-type="fig" rid="F2">Figures 2</xref><xref ref-type="fig" rid="F3">, 3</xref></tp:nomenclature><tp:treatment-sec sec-type="material" id="SECID0EB2AE"><title>Type.</title><p>Kenya. Makueni County, Mbuinzau, <named-content xmlns:xlink="http://www.w3.org/1999/xlink" content-type="dwc:verbatimCoordinates" xlink:type="simple"><named-content content-type="geo-json" specific-use="{&#34;type&#34;:&#34;Point&#34;,&#34;coordinates&#34;:[37.911667,-2.390433]}" id="NCID0EK2AE" xlink:type="simple">2°23'25.56"S, 37°54'42"E</named-content></named-content>, 970 m, 29 Sep. 2018, <italic>Sino-Africa Joint Investigation Team (SAJIT) 007200</italic> (holotype HIB!; isotypes EA!, HIB!, K!)</p></tp:treatment-sec><tp:treatment-sec sec-type="diagnosis" id="SECID0ER2AE"><title>Diagnosis.</title><p><italic><tp:taxon-name><tp:taxon-name-part taxon-name-part-type="genus" reg="Euphorbia">Euphorbia</tp:taxon-name-part><tp:taxon-name-part taxon-name-part-type="species" reg="mbuinzauensis">mbuinzauensis</tp:taxon-name-part></tp:taxon-name></italic> is most similar to <italic><tp:taxon-name><tp:taxon-name-part taxon-name-part-type="genus" reg="Euphorbia">E.</tp:taxon-name-part><tp:taxon-name-part taxon-name-part-type="species" reg="pseudomollis">pseudomollis</tp:taxon-name-part></tp:taxon-name></italic>, from which it differs by its shorter habit, up to 4 m (vs. to 9 m), abaxial leaves surfaces with densely stellate hairs (vs. simple hairs), 2- to 4-forked cymes (vs. 1- to 2-forked), bracts ca. 2.5 × 3.0 mm (vs. ca. 3.5 × 3.5 mm), dentate margin on bract (vs. entire or with a few teeth), cyathia 6 mm wide (vs. 8 mm wide), gland without narrow smooth margin (vs. with a narrow smooth margin), fruits ca. 8 × 7 mm (vs. ca. 10 × 10 mm), and ovoid seeds ca. 1.8 × 2.2 mm (vs. subglobose, ca. 2.5 × 2.5 mm).</p><fig id="F2" position="float" orientation="portrait"><object-id xmlns:xlink="http://www.w3.org/1999/xlink" content-type="doi" xlink:type="simple">10.3897/phytokeys.183.70285.figure2</object-id><object-id xmlns:xlink="http://www.w3.org/1999/xlink" content-type="arpha" xlink:type="simple">0504BF62-FE7C-5115-A83C-D823177E0645</object-id><label>Figure 2.</label><caption><p><italic><tp:taxon-name><tp:taxon-name-part taxon-name-part-type="genus" reg="Euphorbia">Euphorbia</tp:taxon-name-part><tp:taxon-name-part taxon-name-part-type="species" reg="mbuinzauensis">mbuinzauensis</tp:taxon-name-part></tp:taxon-name></italic><bold>A</bold> flowering branch <bold>B</bold> leaf <bold>C</bold> the close-up of abaxial leaf to show densely stellate hairs <bold>D</bold> section through leaf to show the distinct keel on midrib beneath <bold>E</bold> cyathium, lateral view <bold>F</bold> cyathium, top view <bold>G</bold> dissected involucre to show lobes <bold>H</bold> male flower and bracteole <bold>I</bold> infructescence <bold>J</bold> fruit. K. Seeds. Scale bars: 2 mm (<bold>C–H, K</bold>); 1 cm (<bold>B, I, J</bold>). Voucher specimen: <italic>SAJIT 007200</italic>. Drawn by Nan Jia.</p></caption><graphic xmlns:xlink="http://www.w3.org/1999/xlink" xlink:href="phytokeys-183-021-g002.jpg" position="float" orientation="portrait" xlink:type="simple" id="oo_597939.jpg"><uri content-type="original_file" xlink:type="simple">https://binary.pensoft.net/fig/597939</uri></graphic></fig></tp:treatment-sec><tp:treatment-sec sec-type="description" id="SECID0E64AE"><title>Description.</title><p>Many-branched shrub to 4 m high. Branches cylindrical, fleshy, and marked with prominent elliptic leaf scars. <bold>Leaves</bold> fleshy, subsessile, deciduous at fruiting stage, with a pair of reduced stipules; lamina subrotund to obovate, to ca. 14 × 6 cm, apex rounded to obtuse with a recurved tip, margin slightly undulate, crenate, midrib distinctly keeled beneath, blade inflated, incurved, adaxial surfaces densely pubescent, green, turning to purplish grey green during dry season, abaxial surfaces densely stellate hairy, occasionally tinged purplish, with stellate hairs along the midrib. <bold>Inflorescences</bold> monoecious, in dense pseudo-umbels of 2–5 cymes on pubescent peduncles to 4 cm long; cymes 2–4-forked, with pubescent branches to 1.8 cm long; bracts subquadrate, ca. 2.5 × 3.0 mm, dentate, densely pubescent. <bold>Cyathia</bold> ca. 2.5 × 6.0 mm, with broadly funnel-shaped involucres, pubescent below; glandular rim ca. 1.2 mm wide, deeply furrowed and wrinkled, purplish red, mostly shallowly notched on the one side, but with a deep notch when young; lobes subquadrate, ca. 2.0 × 2.5 mm, purplish red, pubescent. <bold>Male flowers</bold>: staminate flowers 0.8 mm long, enclosed by involucral lobes and bracteoles; bracteoles fan-shaped, laciniate, plumose, 3 mm long, with pedicels minutely pubescent; pedicels 3 mm long. <bold>Female flowers</bold>: styles ca. 2 mm long, connate at the base, pubescent, with distinctly bifid thickened apices, deciduous in fruit. <bold>Capsules</bold> obovoid, deeply acutely lobed, apex depressed, to 8 × 7 mm, from purplish red to yellowish green, pubescent, explosively dehiscing septicidally and loculicidally into 3 2-valved cocci; pedicel recurved, pubescent, to 8 mm long; columella persistent, 6–7 mm long. <bold>Seeds</bold> ovoid, obscurely 4-angled, ca. 1.8 × 2.2 mm, pale brown to dark brown, shallowly tuberculate; caruncle rudimentary.</p><fig id="F3" position="float" orientation="portrait"><object-id xmlns:xlink="http://www.w3.org/1999/xlink" content-type="doi" xlink:type="simple">10.3897/phytokeys.183.70285.figure3</object-id><object-id xmlns:xlink="http://www.w3.org/1999/xlink" content-type="arpha" xlink:type="simple">99FDE586-7565-586C-ABA3-DD2093D58E36</object-id><label>Figure 3.</label><caption><p>Morphological features of <italic><tp:taxon-name><tp:taxon-name-part taxon-name-part-type="genus" reg="Euphorbia">Euphorbia</tp:taxon-name-part><tp:taxon-name-part taxon-name-part-type="species" reg="mbuinzauensis">mbuinzauensis</tp:taxon-name-part></tp:taxon-name></italic><bold>A</bold> habit <bold>B</bold> adaxial surface of leaf <bold>C</bold> abaxial surface of leaf <bold>D</bold> a branch with numerous infructescences <bold>E</bold> apical portion of flowering branch <bold>F, G</bold> Cyathium <bold>H</bold> seeds. Scale bars: 2 mm (<bold>F–H</bold>); 2 cm (<bold>B–E</bold>). Voucher specimens: <italic>SAJIT 007411</italic> (<bold>A</bold>), <italic>SAJIT 007200</italic> (<bold>B–H</bold>). Photo credit: Neng Wei.</p></caption><graphic xmlns:xlink="http://www.w3.org/1999/xlink" xlink:href="phytokeys-183-021-g003.jpg" position="float" orientation="portrait" xlink:type="simple" id="oo_597940.jpg"><uri content-type="original_file" xlink:type="simple">https://binary.pensoft.net/fig/597940</uri></graphic></fig></tp:treatment-sec><tp:treatment-sec sec-type="distribution" id="SECID0EGAAG"><title>Distribution and ecology.</title><p>Only one population of the new species was found at the foot of Mbuinzau hill, Makueni County, Kenya (Figure <xref ref-type="fig" rid="F4">4</xref>). Here it grows in open deciduous woodlands covered by lava outcrops at an elevation of ca. 970 m.</p><fig id="F4" position="float" orientation="portrait"><object-id xmlns:xlink="http://www.w3.org/1999/xlink" content-type="doi" xlink:type="simple">10.3897/phytokeys.183.70285.figure4</object-id><object-id xmlns:xlink="http://www.w3.org/1999/xlink" content-type="arpha" xlink:type="simple">C21BA1FA-B166-517D-840B-5D62FABC0E88</object-id><label>Figure 4.</label><caption><p>Known distribution of <italic><tp:taxon-name><tp:taxon-name-part taxon-name-part-type="genus" reg="Euphorbia">Euphorbia</tp:taxon-name-part><tp:taxon-name-part taxon-name-part-type="species" reg="mbuinzauensis">mbuinzauensis</tp:taxon-name-part></tp:taxon-name></italic> in Kenya. The red dot indicates its only known locality.</p></caption><graphic xmlns:xlink="http://www.w3.org/1999/xlink" xlink:href="phytokeys-183-021-g004.jpg" position="float" orientation="portrait" xlink:type="simple" id="oo_597941.jpg"><uri content-type="original_file" xlink:type="simple">https://binary.pensoft.net/fig/597941</uri></graphic></fig></tp:treatment-sec><tp:treatment-sec sec-type="conservation status" id="SECID0EIBAG"><title>Conservation status.</title><p>Only one population of the new species was found in an isolated woodland covered by lava outcrops (Figure <xref ref-type="fig" rid="F3">3A</xref>) in Mbuinzau area. We assess the species as Endangered (criteria D1) according to the IUCN Red List Categories and Criteria (<xref ref-type="bibr" rid="B13">IUCN 2001</xref>), due to the number of mature individuals (&lt; 250) in a very small and restricted population. Unfortunately, the habitat is threatened by human activities. For instance, its habitat has been fragmented by the Mombasa–Nairobi Railway and Mombasa–Road, which are the busiest traffic routes in Kenya. Moreover, the population is under threat from habitat loss, due to the exploitation of lava rocks in its habitat for construction.</p></tp:treatment-sec><tp:treatment-sec sec-type="phenology" id="SECID0EWBAG"><title>Phenology.</title><p><italic><tp:taxon-name><tp:taxon-name-part taxon-name-part-type="genus" reg="Euphorbia">Euphorbia</tp:taxon-name-part><tp:taxon-name-part taxon-name-part-type="species" reg="mbuinzauensis">mbuinzauensis</tp:taxon-name-part></tp:taxon-name></italic> was found with flowers in September and with fruits from September to December.</p></tp:treatment-sec><tp:treatment-sec sec-type="etymology" id="SECID0EHCAG"><title>Etymology.</title><p>The epithet “<italic><tp:taxon-name><tp:taxon-name-part taxon-name-part-type="genus" reg="Euphorbia"/><tp:taxon-name-part taxon-name-part-type="species" reg="mbuinzauensis">mbuinzauensis</tp:taxon-name-part></tp:taxon-name></italic>” refers to its type locality, Mbuinzau in Makueni County, Kenya.</p></tp:treatment-sec><tp:treatment-sec sec-type="notes" id="SECID0EXCAG"><title>Notes.</title><p>The conspicuous latex is extremely poisonous to cattle as well as human beings, according to the comments from local farmers. We observed ants visiting the flowers and they are a possible pollinator to this species (Figure <xref ref-type="fig" rid="F3">3G</xref>).</p></tp:treatment-sec><tp:treatment-sec sec-type="material" id="SECID0EBDAG"><title>Additional specimens examined (<italic>Paratypes</italic>).</title><p>KENYA. Makueni County, Mbuinzau, <named-content xmlns:xlink="http://www.w3.org/1999/xlink" content-type="dwc:verbatimCoordinates" xlink:type="simple"><named-content content-type="geo-json" specific-use="{&#34;type&#34;:&#34;Point&#34;,&#34;coordinates&#34;:[37.911667,-2.390433]}" id="NCID0ENDAG" xlink:type="simple">2°23'25.56"S, 37°54'42"E</named-content></named-content>, elev. 970 m, 5 Dec. 2018, <italic>SAJIT 007411</italic> (EA!, HIB!).</p><p><bold>Specimens examined for <italic><tp:taxon-name><tp:taxon-name-part taxon-name-part-type="genus" reg="Euphorbia">Euphorbia</tp:taxon-name-part><tp:taxon-name-part taxon-name-part-type="species" reg="pseudomollis">pseudomollis</tp:taxon-name-part></tp:taxon-name></italic>. Kenya</bold>. Makueni, Kibwezi, c. 1000 m, <named-content xmlns:xlink="http://www.w3.org/1999/xlink" content-type="dwc:verbatimCoordinates" xlink:type="simple"><named-content content-type="geo-json" specific-use="{&#34;type&#34;:&#34;Point&#34;,&#34;coordinates&#34;:[38.016667,-2.433333]}" id="NCID0EHEAG" xlink:type="simple">2°26'S, 38°1'E</named-content></named-content>, 22 Mar. 1906, <italic>G.Scheffler 137</italic> (isotypes AMD [AMD.66883] image!, BM [BM000911307]!, K [K000238424]!, S [S13-12929] image!, WAG [WAG0004308] image!); Taita-Taveta, Mwatate, <named-content xmlns:xlink="http://www.w3.org/1999/xlink" content-type="dwc:verbatimCoordinates" xlink:type="simple"><named-content content-type="geo-json" specific-use="{&#34;type&#34;:&#34;Point&#34;,&#34;coordinates&#34;:[38.400000,-3.516667]}" id="NCID0EREAG" xlink:type="simple">3°31'S, 38°24'E</named-content></named-content>, 29 Apr. 1963, <italic>P.R.O. Bally B12725</italic> (BR [BR0000016225411] image!, K [K000238420]!); Taita-Taveta, Mwatate West of Voi, <named-content xmlns:xlink="http://www.w3.org/1999/xlink" content-type="dwc:verbatimCoordinates" xlink:type="simple"><named-content content-type="geo-json" specific-use="{&#34;type&#34;:&#34;Point&#34;,&#34;coordinates&#34;:[38.383333,-3.500000]}" id="NCID0E2EAG" xlink:type="simple">3°30'S, 38°23'E</named-content></named-content>, 15 Jul. 1960, <italic>L.C. Leach &amp; R. Bayliss 10258</italic> (K [K000238421]! &amp; [K000238422]!); Kitui, Mutomo Hill Plant Sanctuary, 900–1000 m, <named-content xmlns:xlink="http://www.w3.org/1999/xlink" content-type="dwc:verbatimCoordinates" xlink:type="simple"><named-content content-type="geo-json" specific-use="{&#34;type&#34;:&#34;Point&#34;,&#34;coordinates&#34;:[38.216667,-1.850000]}" id="NCID0EFFAG" xlink:type="simple">1°51'S, 38°13'E</named-content></named-content>, 2 May 1970, <italic>J.B. Gillett 19141</italic> (EA!, K [K000238423]!); Taita-Taveta, Taita, Sisal Estate, Senbi Hill, 1050 m, <named-content xmlns:xlink="http://www.w3.org/1999/xlink" content-type="dwc:verbatimCoordinates" xlink:type="simple"><named-content content-type="geo-json" specific-use="{&#34;type&#34;:&#34;Point&#34;,&#34;coordinates&#34;:[38.400000,-3.516667]}" id="NCID0EPFAG" xlink:type="simple">3°31'S, 38°24'E</named-content></named-content>, 17 Aug. 2000, <italic>P.A. Luke &amp; W.R.Q. Luke 6432</italic> (EA!). <bold>Tanzania</bold>. Kilimanjaro, above Mwembe, 1005 m, <named-content xmlns:xlink="http://www.w3.org/1999/xlink" content-type="dwc:verbatimCoordinates" xlink:type="simple"><named-content content-type="geo-json" specific-use="{&#34;type&#34;:&#34;Point&#34;,&#34;coordinates&#34;:[37.850000,-4.133333]}" id="NCID0E2FAG" xlink:type="simple">4°8'S, 37°51'E</named-content></named-content>, 9 Apr. 1972, <italic>B.J. Harris BJH6342</italic> (K [K000238425]!); Kilimanjaro, Mwembe, <named-content xmlns:xlink="http://www.w3.org/1999/xlink" content-type="dwc:verbatimCoordinates" xlink:type="simple"><named-content content-type="geo-json" specific-use="{&#34;type&#34;:&#34;Point&#34;,&#34;coordinates&#34;:[37.850000,-4.166667]}" id="NCID0EFGAG" xlink:type="simple">4°10'S, 37°51'E</named-content></named-content>, unknown date, <italic>P.R.O. Bally B11499 (E54)</italic> (K [K000238426]! &amp; [K000238427]!); Dodoma, Mpwapwa, 1128 m, <named-content xmlns:xlink="http://www.w3.org/1999/xlink" content-type="dwc:verbatimCoordinates" xlink:type="simple"><named-content content-type="geo-json" specific-use="{&#34;type&#34;:&#34;Point&#34;,&#34;coordinates&#34;:[36.483333,-6.350000]}" id="NCID0EPGAG" xlink:type="simple">6°21'S, 36°29'E</named-content></named-content>, 30 Jun. 1938, <italic>Hornby 911</italic> (K [K000238428]!); Tanga, Handeni, Kideleko, 609 m, <named-content xmlns:xlink="http://www.w3.org/1999/xlink" content-type="dwc:verbatimCoordinates" xlink:type="simple"><named-content content-type="geo-json" specific-use="{&#34;type&#34;:&#34;Point&#34;,&#34;coordinates&#34;:[38.016667,-5.483333]}" id="NCID0EZGAG" xlink:type="simple">5°29'S, 38°1'E</named-content></named-content>, 1 Jul. 1965, <italic>M.E. Archbold 471</italic> (K [K000238430]!); Tanga, Handeni, Chanika Village, 700 m, <named-content xmlns:xlink="http://www.w3.org/1999/xlink" content-type="dwc:verbatimCoordinates" xlink:type="simple"><named-content content-type="geo-json" specific-use="{&#34;type&#34;:&#34;Point&#34;,&#34;coordinates&#34;:[38.016667,-5.416667]}" id="NCID0EDHAG" xlink:type="simple">5°25'S, 38°1'E</named-content></named-content>, 23 Sep. 1979, <italic>O. Hedberg et al. TMP194</italic> (K [K000238431]!); Morogoro, Kilombero, Lugoda, 1800 m, <named-content xmlns:xlink="http://www.w3.org/1999/xlink" content-type="dwc:verbatimCoordinates" xlink:type="simple"><named-content content-type="geo-json" specific-use="{&#34;type&#34;:&#34;Point&#34;,&#34;coordinates&#34;:[35.816667,-8.700000]}" id="NCID0ENHAG" xlink:type="simple">8°42'S, 35°49'E</named-content></named-content>, Aug. 1988, <italic>E. Adiheysen 224</italic> (K [K000238432]!); Iringa, a little north of Morogoro road, 1554 m, <named-content xmlns:xlink="http://www.w3.org/1999/xlink" content-type="dwc:verbatimCoordinates" xlink:type="simple"><named-content content-type="geo-json" specific-use="{&#34;type&#34;:&#34;Point&#34;,&#34;coordinates&#34;:[36.166667,-7.500000]}" id="NCID0EXHAG" xlink:type="simple">7°30'S, 36°10'E</named-content></named-content>, 27 Feb. 1962, <italic>R.M. Polhill &amp; S. Paulo 1618</italic> (BR [BR0000016225435] image!, EA!, K [K000238433]!, P [P00581481] image!); Lindi, 22 Apr. 1933, <italic>H.J.Schlieben n6383</italic> (BR [BR0000016225428] image!).</p><p><bold>Specimens examined for <tp:taxon-name><tp:taxon-name-part taxon-name-part-type="genus" reg="Euphorbia">Euphorbia</tp:taxon-name-part><tp:taxon-name-part taxon-name-part-type="species" reg="bicompacta">bicompacta</tp:taxon-name-part><tp:taxon-name-part taxon-name-part-type="infraspecific-rank">var.</tp:taxon-name-part><tp:taxon-name-part taxon-name-part-type="variety" reg="bicompacta">bicompacta</tp:taxon-name-part></tp:taxon-name>: Kenya</bold>. Machakos, <named-content xmlns:xlink="http://www.w3.org/1999/xlink" content-type="dwc:verbatimCoordinates" xlink:type="simple"><named-content content-type="geo-json" specific-use="{&#34;type&#34;:&#34;Point&#34;,&#34;coordinates&#34;:[37.266667,-1.516667]}" id="NCID0EZIAG" xlink:type="simple">1°31'S, 37°16'E</named-content></named-content>, 7 Jun. 1902, <italic>T. Kassner 956</italic> (Holotype K [K000237846]!; Isotype BM [BM000911306]!); Taita-Taveta, Wusi, 1371 m, <named-content xmlns:xlink="http://www.w3.org/1999/xlink" content-type="dwc:verbatimCoordinates" xlink:type="simple"><named-content content-type="geo-json" specific-use="{&#34;type&#34;:&#34;Point&#34;,&#34;coordinates&#34;:[38.350000,-3.450000]}" id="NCID0EDJAG" xlink:type="simple">3°27'S, 38°21'E</named-content></named-content>, May 1931, <italic>ERN 1322</italic> (K [K000237843]!); Machakos, <named-content xmlns:xlink="http://www.w3.org/1999/xlink" content-type="dwc:verbatimCoordinates" xlink:type="simple"><named-content content-type="geo-json" specific-use="{&#34;type&#34;:&#34;Point&#34;,&#34;coordinates&#34;:[37.266667,-1.516667]}" id="NCID0ENJAG" xlink:type="simple">1°31'S, 37°16'E</named-content></named-content>, 27 Mar. 1940, <italic>P.R.O. Bally E144</italic> (K [K000237845]!); Makueni, Kibwezi, Sisal Estate, 914 m, <named-content xmlns:xlink="http://www.w3.org/1999/xlink" content-type="dwc:verbatimCoordinates" xlink:type="simple"><named-content content-type="geo-json" specific-use="{&#34;type&#34;:&#34;Point&#34;,&#34;coordinates&#34;:[38.016667,-2.433333]}" id="NCID0EXJAG" xlink:type="simple">2°26'S, 38°1'E</named-content></named-content>, Jun. 1943, <italic>P.R.O. Bally B2573</italic> (K [K000237847]!); Kitui, Migwani, 10 miles N of Migwani on Tharaka road, <named-content xmlns:xlink="http://www.w3.org/1999/xlink" content-type="dwc:verbatimCoordinates" xlink:type="simple"><named-content content-type="geo-json" specific-use="{&#34;type&#34;:&#34;Point&#34;,&#34;coordinates&#34;:[38.019167,-0.955000]}" id="NCID0EBKAG" xlink:type="simple">0°57'18"S, 38°1'9"E</named-content></named-content>, 3 May 1960, <italic>D.M. Napper 1596</italic> (BR [BR0000016224810] image!, EA!, K [K000237848]!); Nairobi, Nairobi arboretum, 1768 m, <named-content xmlns:xlink="http://www.w3.org/1999/xlink" content-type="dwc:verbatimCoordinates" xlink:type="simple"><named-content content-type="geo-json" specific-use="{&#34;type&#34;:&#34;Point&#34;,&#34;coordinates&#34;:[36.816667,-1.283333]}" id="NCID0ELKAG" xlink:type="simple">1°17'S, 36°49'E</named-content></named-content>, Aug. 1932, <italic>I.R. Dale 2887</italic> (K [K000237849]!); Nairobi, Langata, <named-content xmlns:xlink="http://www.w3.org/1999/xlink" content-type="dwc:verbatimCoordinates" xlink:type="simple"><named-content content-type="geo-json" specific-use="{&#34;type&#34;:&#34;Point&#34;,&#34;coordinates&#34;:[36.766667,-1.333333]}" id="NCID0EVKAG" xlink:type="simple">1°20'S, 36°46'E</named-content></named-content>, 20 March 1963, <italic>P.R.O. Bally B12659</italic> (K [K000237850]!); Kiambu, Muguga, <named-content xmlns:xlink="http://www.w3.org/1999/xlink" content-type="dwc:verbatimCoordinates" xlink:type="simple"><named-content content-type="geo-json" specific-use="{&#34;type&#34;:&#34;Point&#34;,&#34;coordinates&#34;:[36.633333,-1.183333]}" id="NCID0E6KAG" xlink:type="simple">1°11'S, 36°38'E</named-content></named-content>, 8 Jun. 1962, <italic>J. Gichuru 14</italic> (K [K000237851]!); Nyeri, Karatina, <named-content xmlns:xlink="http://www.w3.org/1999/xlink" content-type="dwc:verbatimCoordinates" xlink:type="simple"><named-content content-type="geo-json" specific-use="{&#34;type&#34;:&#34;Point&#34;,&#34;coordinates&#34;:[37.133333,-0.483333]}" id="NCID0EJLAG" xlink:type="simple">0°29'S, 37°8'E</named-content></named-content>, 24 Apr. 1943, <italic>P.R.O. Bally B2541</italic> (EA!, K [K000237852]!); Embu, Thuchi, crossing on Embu-Meru road, 760 m, <named-content xmlns:xlink="http://www.w3.org/1999/xlink" content-type="dwc:verbatimCoordinates" xlink:type="simple"><named-content content-type="geo-json" specific-use="{&#34;type&#34;:&#34;Point&#34;,&#34;coordinates&#34;:[37.866667,-0.416667]}" id="NCID0ETLAG" xlink:type="simple">0°25'S, 37°52'E</named-content></named-content>, 4 Apr. 1970, <italic>J.B. Gillett &amp; B. Mathew 19063</italic> (BR [BR0000016224803] image!, K [K000237853]!); Laikipia, Kisima farm, 1700 m, <named-content xmlns:xlink="http://www.w3.org/1999/xlink" content-type="dwc:verbatimCoordinates" xlink:type="simple"><named-content content-type="geo-json" specific-use="{&#34;type&#34;:&#34;Point&#34;,&#34;coordinates&#34;:[36.500000,-0.500000]}" id="NCID0E4LAG" xlink:type="simple">0°30'S, 36°30'E</named-content></named-content>, 14 Jun. 1972, <italic>P.R.O. Bally B15106</italic> (K [K000237854]!); Taita-Taveta, Msau River Valley, 800–950 m, <named-content xmlns:xlink="http://www.w3.org/1999/xlink" content-type="dwc:verbatimCoordinates" xlink:type="simple"><named-content content-type="geo-json" specific-use="{&#34;type&#34;:&#34;Point&#34;,&#34;coordinates&#34;:[38.400000,-3.400000]}" id="NCID0EHMAG" xlink:type="simple">3°24'S, 38°24'E</named-content></named-content>, 18 May 1985, <italic>C.H.S. Kabuye et al. 743</italic> (K [K000237855]!); Taita-Taveta, Kasigau Mountain, 1000 m, <named-content xmlns:xlink="http://www.w3.org/1999/xlink" content-type="dwc:verbatimCoordinates" xlink:type="simple"><named-content content-type="geo-json" specific-use="{&#34;type&#34;:&#34;Point&#34;,&#34;coordinates&#34;:[38.666667,-3.833333]}" id="NCID0ERMAG" xlink:type="simple">3°50'S, 38°40'E</named-content></named-content>, 31 May 1998, <italic>W.R.Q. Luke et al. 5344</italic> (K [K000237856]!); Elgeyo Marakwet, Arror lower, Pt 203, 1050 m, <named-content xmlns:xlink="http://www.w3.org/1999/xlink" content-type="dwc:verbatimCoordinates" xlink:type="simple"><named-content content-type="geo-json" specific-use="{&#34;type&#34;:&#34;Point&#34;,&#34;coordinates&#34;:[35.624167,-1.015278]}" id="NCID0E2MAG" xlink:type="simple">1°0'55"S, 35°37'27"E</named-content></named-content>, 30 Jul. 2017, <italic>Mwadime N 1861</italic> (EA!).</p></tp:treatment-sec><ref-list><ref id="B13"><mixed-citation xmlns:xlink="http://www.w3.org/1999/xlink" xlink:type="simple"><institution xlink:type="simple">IUCN</institution> (<year>2001</year>) <source>IUCN Red List Categories and Criteria, Version 3.1.</source><publisher-name>IUCN Species Survival Commission</publisher-name>, <publisher-loc>Gland, Switzerland and Cambridge, United Kingdom</publisher-loc>, <size units="page">30 pp</size>.</mixed-citation></ref></ref-list></tp:taxon-treatment>
